# Supplementary material for: FGF8 and BMP2 mediated dynamic regulation of dental mesenchyme proliferation and differentiation via Lhx8/Suv39h1 complex
Source: J Cell Mol Med. 2021 Feb 13;25(6):3051–62. doi: 10.1111/jcmm.16351 (PMC7957265; doi:10.1111/jcmm.16351)
Supplement: Supplementary file 7 — Table S1 [file JCMM-25-3051-s006.xls]

## Sheet: 工作表1
Table S1. Primers and Sequences
Name	Sense/Forward	antisense/reverse
qPCR(mice)
Bmp1	CCAGGGGCATCTTCTTGGAC	GTGCTGTCTTGGAGGGTCTC
Bmp2	GGGACCCGCTGTCTTCTAGT	GGGACCCGCTGTCTTCTAGT
Bmp4	TTCCTGGTAACCGAATGCTGA	CCTGAATCTCGGCGACTTTTT
Bmp7	ACGGACAGGGCTTCTCCTAC	ATGGTGGTATCGAGGGTGGAA
Bmpr1a	TGGCACTGGTATGAAATCAGAC	CAAGGTATCCTCTGGTGCTAAAG
Bmpr2	GTGTTATGGTCTGTGGGAGAAAT	AAAGCGGTACGTTCCATTCTG
Ccnd1	GCGTACCCTGACACCAATCTC	ACTTGAAGTAAGATACGGAGGGC
Ccnd2	GAGTGGGAACTGGTAGTGTTG	CGCACAGAGCGATGAAGGT
Ccnd3	CGAGCCTCCTACTTCCAGTG	GGACAGGTAGCGATCCAGGT
Col11a1	CCAGCGGGTCTTATGGGTC	TGGTAACATCAGCATGGTTCC
Col12a1	AAGTTGACCCACCTTCCGAC	GGTCCACTGTTATTCTGTAACCC
Col13a1	AATGGAAGTTCTACTCGCGTAGG	TTCTCGCCTGGTTGACCTTTG
Col14a1	TGGAGTATTGGGAGGTTCAACT	TGCCACTCTATTCTGGGGTCC
Col15a1	CCCAGGGAAGAATGGAGAAGT	CCAGAGCCTTCAATCTCAAATCC
Col16a1	AGGCCCTATTGGGCTTCAAG	GCCAGTGTATCCTCGCTCTC
Col18a1	GTGCCCATCGTCAACCTGAA	GACATCTCTGCCGTCAAAAGAA
Col1a1	GCTCCTCTTAGGGGCCACT	CCACGTCTCACCATTGGGG
Col23a1	CCCCATCTGAGTGCATCTGTC	CTTGCCGTCCAGACCTAGAG
Col2a1	CAGGATGCCCGAAAATTAGGG	ACCACGATCACCTCTGGGT
Col4a1	TCCGGGAGAGATTGGTTTCC	CTGGCCTATAAGCCCTGGT
Col4a2	GACCGAGTGCGGTTCAAAG	CGCAGGGCACATCCAACTT
Col4a3bp	AGTGCCTCTGACGATGTTCAC	ACCAGTTGCCAATTTGCATCA
Col4a5	AGGCGAAATGGGTATGATGGG	CTCCCTTACCGCCCTTTTCTC
Col7a1	GCCCAGAGATAGAGTGACCTG	CGCACTTCTCGAAAGTTGCTG
Col8a1	ACTCTGTCAGACTCATTCAGGC	CAAAGGCATGTGAGGGACTTG
Col8a2	TGCCCCGGTAAAGTATGTGC	GCATCGGTAGAGGCATTTCCA
Fgf10	TTTGGTGTCTTCGTTCCCTGT	TAGCTCCGCACATGCCTTC
Fgf13	CTCATCCGGCAAAAGAGACAA	TTGGAGCCAAAGAGTTTGACC
Fgf15	ATGGCGAGAAAGTGGAACGG	CTGACACAGACTGGGATTGCT
Fgf18	CCTGCACTTGCCTGTGTTTAC	TGCTTCCGACTCACATCATCT
Fgf3	TGCGCTACCAAGTACCACC	CACTTCCACCGCAGTAATCTC
Fgf7	CTCTACAGGTCATGCTTCCACC	ACAGAACAGTCTTCTCACCCT
Fgfr1	GCAGAGCATCAACTGGCTG	GGTCACGCAAGCGTAGAGG
Fgfr2	GCTATAAGGTACGAAACCAGCAC	GGTTGATGGACCCGTATTCATTC
Fgfr3	TGGATCAGTGAGAATGTGGAGG	CCTATGAAATTGGTGGCTCGAC
Fgfrl1	CGGCGCGAGATGATATTAGTC	ACAGGCCGTGCAATCACTC
Lhx8	TCAGAGAGTGGTTACGGTCAC	CTGCTCGTCACATACCAGCTC
Suv39h1	TGACCGTTACCCTTTCGGTTT	ACACACTGCAACCTAGAGTCG
Actb	GGCTGTATTCCCCTCCATCG	CCAGTTGGTAACAATGCCATGT
qPCR(human)
Suv39h1	CTGACGGTCGTAGATCTGGC	ATTCGCAAGAACAGCTTCGT
Lhx8	TGTGGCGTGCTCTACAATTC	ACAACCCAGATGCACAGACA
Dspp	GCCCAAATGCAAAAATATGTAA	GCCACTTTCAGTCTTCAAAGAGA
Runx2	CCTAAATCACTGAGGCGGTC	CAGTAGATGGACCTCGGGAA
β-actin	GTTGTCGACGACGAGCG	GCACAGAGCCTCGCCTT
GAPDH	AATGAAGGGGTCATTGATGG	AAGGTGAAGGTCGGAGTCAA
ChIP
MSX1	CGCGGCCCAATGGATCGCTC	AGGCAGAGTTCCCGGGAGC
MSX2	ACTTCCGCTTTAAATAATCGC	TTACAGGAGCAGTCAGCAGAG
LAMB1	CGCCTCCCTCTGTTCCTCCCA	GCAGCCACTTTGTTCTCCTCAC
DSPP	TGCCAACCTTGGTAAGACAAG	CGTTCGGTTCCAAAAGGACT
COL1A1	CCCAAGGGTTTCCTCCGTATT	TCCCTCCTTCCTTCCTTTCCAG
COL11A1	ACGTCTGCCATACGAAGCAG	TCTGTTAGCCTCTCGCTGGT
COL12A1	CCGGAGGAGCATACATCACC	TCGCCTTAGCCAAGTGGAAA
COL4A5	AGACCAGCAGCCCAGGGAGCA	GTACCAAAGCCAATTACAAAT
ITGA8	TATGTAAGTCAACAGCAAGTA	AAAATAGAGTAGATAAGGGAA
ITGA10	TGGCTCCACAAAGCACATCT	ACCCAGGGGAGTCTCAACTT
shRNA
shNC (scramble)	LV3(H1/GFP&Puro)-TTCTCCGAACGTGTCACGT
shLhx8	LV3(H1/GFP&Puro)-CTTGAGCAGACGTGTGATACA
shSuv39h1	LV3(H1/GFP&Puro)-CCTTCGTGTACATCAATGAGT
